# Supplementary material for: A practice improvement package at scale to improve management of birth asphyxia in Rwanda: a before-after mixed methods evaluation
Source: BMC Pregnancy Childbirth. 2020 Oct 6;20:583. doi: 10.1186/s12884-020-03181-7 (PMC7539497; doi:10.1186/s12884-020-03181-7)
Supplement: Supplementary file 1 — Additional file 1: Supplementary Material 1. Final mentorship data level 1. Mentorship scores of mentees over the course of mentorship visits, throughout project implementation. [file 12884_2020_3181_MOESM1_ESM.xlsx]

## Sheet: Sheet1
Mentee _code	District	Health facility	Visit 1	Visit 2	Visit 3	Visit 4	Visit 5	Visit 6	Visit 7
IM0843	Nyaruguru	Kabirizi HC	0.425	0.54	0.75	0.9
IM0037	Gatsibo	kabarore HC	0.458	0.716	0.858
IM0650	Nyagatare	Ntoma HC	0.47	0.67
IM0704	Nyagatare	Tabagwe HC	0.48	0.65	0.72	0.77	0.8
IM0911	Nyaruguru	Nyantanga HC	0.49	0.69	0.7
IM0285	Kamonyi	Remera Rukoma DH	0.49	0.73	0.88	0.91
IM0937	Rwamagana	Gahengeli HC	0.5	0.65	0.73	0.735	0.86
IM0540	Nyabihu	Nyakiriba HC	0.5	0.405	0.52	0.53
IM0902	Nyaruguru	Nyamyumba HC	0.5	0.89	0.82	0.85
IM0425	Ngoma	Nyange HC	0.5	0.66
IM0555	Nyabihu	Rurembo HC	0.5
IM0043	Gatsibo	Kageyo HC	0.51	0.74
IM0410	Ngoma	Kibungo HC	0.51	0.7
IM0655	Nyagatare	Nyagahita HC	0.51	0.85
IM0622	Nyagatare	Matimba HC	0.53	0.78	0.83
IM0521	Nyabihu	Kora CS	0.55	0.7	0.72	0.791	0.833	0.883
IM0534	Nyabihu	Nyakigezi HC	0.55	0.62	0.64	0.79	0.825	0.84
IM0152	Huye	Rango HC	0.55	0.75	0.83
IM0634	Nyagatare	Muhambo HC	0.56	0.74	0.91
IM0777	Nyamagabe	Musebeya HC	0.56	0.59	0.71	0.77	0.82	0.88
IM0926	Nyaruguru	Runyombyi HC	0.56	0.67
IM0617	Nyagatare	Katabagemu HC	0.566	0.808	0.9
IM0090	Huye	CUSP HC	0.57	0.7	0.85
IM0590	Nyagatare	kabuga HC- Nyagatare	0.57	0.79	0.86
IM0591	Nyagatare	kabuga HC- Nyagatare	0.57	0.73	0.89
IM0896	Nyaruguru	Nyabimata HC	0.57	0.7	0.758	0.82	0.858
IM0070	Gatsibo	Nyagahanga HC	0.57	0.7	0.94
IM0630	Nyagatare	Miunini HC	0.575	0.79	0.85	0.9
IM0707	Nyagatare	Tabagwe HC	0.575	0.63
IM0486	Nyabihu	Gakamba HC	0.5784	0.8
IM0613	Nyagatare	karangazi HC	0.58
IM0411	Ngoma	Kibungo HC	0.58
IM0515	Nyabihu	Kintobo HC	0.58	0.71	0.715
IM0631	Nyagatare	Miunini HC	0.58
IM0494	Nyabihu	Jomba HC	0.581	0.64	0.73	0.77	0.775	0.84	0.863
IM0762	Nyamagabe	Kitabi HC	0.59
IM0174	Huye	Rusatira-kinazi CS	0.59	0.62
IM0567	Nyabihu	Shyira DH	0.591
IM0569	Nyabihu	Shyira HC	0.591	0.93
IM0574	Nyagatare	Bugaragara HC	0.6	0.63	0.75	0.82	0.897	0.95
IM0955	Rwamagana	Munyaga HC	0.6	0.74	0.85	0.9	0.925
IM0783	Nyamagabe	Mushubi HC	0.6	0.68	0.71	0.8	0.84	0.9
IM0675	Nyagatare	Nyakigando HC	0.6	0.65	0.79
IM0164	Huye	Rubona HC Huye	0.6	0.9
IM0451	Ngoma	Sangaza HC	0.6	0.76	0.91
IM0185	Huye	Simbi HC	0.6
IM0118	Huye	Karama HC	0.61	0.725
IM0512	Nyabihu	Kavumu HP	0.61
IM0624	Nyagatare	Matimba HC	0.61	0.83	0.875
IM0142	Huye	Mbazi HC	0.61	0.73
IM0873	Nyaruguru	Muhambo HC	0.61	0.753	0.88
IM0782	Nyamagabe	Mushubi HC	0.61	0.73	0.76	0.79	0.84	0.92
IM0462	Ngoma	Zaza HC	0.615	0.8	0.82
IM0600	Nyagatare	Kagitumba HC	0.62	0.75	0.79	0.84
IM0604	Nyagatare	Kagitumba HC	0.62	0.75
IM0734	Nyamagabe	Kibumbwe HC	0.62	0.7	0.78	0.83	0.9
IM0338	Musanze	kimonyi HC	0.62	0.64
IM0885	Nyaruguru	Munini HC	0.62	0.76	0.68	0.89
IM0960	Rwamagana	Murambi HC	0.62	0.7	0.84	0.86	0.92
IM0705	Nyagatare	Tabagwe HC	0.62	0.82
IM0478	Nyabihu	Birembo HC	0.625	0.932
IM0086	Huye	Busoro Gishamvu HC	0.625	0.67	0.789	0.858667
IM0522	Nyabihu	Kora CS	0.625	0.79	0.92
IM0623	Nyagatare	Matimba HC	0.625	0.84
IM0557	Nyabihu	Rwankeri HC	0.625	0.7	0.77	0.858
IM0304	Musanze	Bisate HC	0.63	0.67
IM0589	Nyagatare	Cyondo HC	0.63
IM0935	Rwamagana	Gahengeli HC	0.63	0.7	0.79	0.9
IM0615	Nyagatare	Katabagemu HC	0.63	0.77	0.86
IM0761	Nyamagabe	Kitabi HC	0.63	0.85	0.91
IM0352	Musanze	Musanze HC	0.63	0.68	0.7	0.87	0.88
IM0971	Rwamagana	Musha HC	0.63	0.78	0.815
IM0170	Huye	Ruhashya HC	0.63	0.76	0.8	0.825
IM0688	Nyagatare	Rukomo HC	0.63	0.78	0.85
IM0358	Musanze	Nyakinama HC	0.635	0.77	0.86
IM0714	Nyamagabe	Buruhukiro HC	0.64	0.71
IM0654	Nyagatare	Nyagahita HC	0.64	0.79	0.82	0.84
IM0533	Nyabihu	Nyakigezi HC	0.64	0.76	0.77	0.853	0.91
IM0690	Nyagatare	Rukomo HC	0.64	0.766	0.88
IM0903	Nyaruguru	Nyamyumba HC	0.641	0.716	0.82	0.825	0.85	0.858	0.93
IM0488	Nyabihu	Gakamba HC	0.647
IM0147	Huye	Mukura HC	0.648	0.794	0.847
IM0307	Musanze	Busogo HC	0.65	0.671	0.73	0.85
IM0500	Nyabihu	Kabatwa HC	0.65	0.666	0.68	0.735	0.75	0.807	0.909
IM0744	Nyamagabe	Kigeme DH	0.65
IM0122	Huye	Kinyamakara HC	0.65	0.894
IM0413	Ngoma	Kirwa HC	0.65	0.708	0.716	0.81	0.92	0.933
IM0127	Huye	Maraba HC Huye	0.65	0.777	0.9
IM0640	Nyagatare	Ndama HC	0.65	0.84
IM0976	Rwamagana	Nyagasambu HC	0.65	0.7	0.82	0.9
IM0161	Huye	Rubona HC Huye	0.65	0.777	0.97
IM0177	Huye	Rwaniro HC	0.65	0.894
IM0703	Nyagatare	Tabagwe HC	0.65	0.83
IM0490	Nyabihu	Gakamba HC	0.658
IM0883	Nyaruguru	Munini DH	0.658	0.725
IM0887	Nyaruguru	Ngera HC	0.658	0.63	0.8	0.911
IM0168	Huye	Ruhashya HC	0.658	0.78	0.9
IM0099	Huye	Huye Police HC	0.66	0.8
IM0495	Nyabihu	Jomba HC	0.66	0.725	0.833
IM0524	Nyabihu	Mulinga HP	0.66
IM0683	Nyagatare	Nyarurema HC	0.66	0.675	0.9
IM0927	Nyaruguru	Runyombyi HC	0.66
IM0097	Huye	Huye Police HC	0.666	0.76	0.825
IM0036	Gatsibo	kabarore HC	0.666	0.736	0.825	0.874
IM0587	Nyagatare	Cyondo HC	0.67	0.675	0.82	0.84
IM0318	Musanze	Gasiza HC	0.67	0.72	0.75
IM0327	Musanze	Kabere HC	0.67	0.72	0.79	0.83
IM0104	Huye	Kabutare DH	0.67	0.908
IM0725	Nyamagabe	Kaduha DH	0.67
IM0729	Nyamagabe	Kaduha HC	0.67
IM0528	Nyabihu	Mwiyanike HC	0.67	0.675	0.74	0.841
IM0671	Nyagatare	Nyagatare HC	0.67
IM0796	Nyamagabe	Nyamgabe HC	0.67
IM0691	Nyagatare	Rukomo HC	0.67	0.78	0.825	0.94
IM0305	Musanze	Bisate HC	0.675	0.65
IM0618	Nyagatare	Katabagemu HC	0.675	0.81	0.975
IM0434	Ngoma	Rukira HC	0.675	0.85
IM0939	Rwamagana	Gishali HC	0.68	0.8
IM0506	Nyabihu	Kabatwa HC	0.68	0.716
IM0592	Nyagatare	kabuga HC- Nyagatare	0.68	0.87
IM0855	Nyaruguru	Kivu HC	0.68	0.9	0.7	0.908
IM0353	Musanze	Musanze HC	0.68	0.78	0.805	0.81	0.84
IM0646	Nyagatare	Ntoma HC	0.68	0.74	0.932	0.938	0.947
IM0421	Ngoma	Nyange HC	0.68	0.79	0.84	0.89
IM0553	Nyabihu	Rurembo HC	0.68	0.728	0.93
IM0696	Nyagatare	Rurenge CS	0.68	0.93
IM0931	Nyaruguru	Ruramba HC	0.683	0.7
IM0914	Nyaruguru	Ruheru HC	0.683	0.891	0.96
IM0336	Musanze	kimonyi HC	0.69	0.7	0.73	0.82
IM0953	Rwamagana	Munyaga HC	0.69	0.83
IM0357	Musanze	Musanze HC	0.69	0.7	0.7	0.75	0.72
IM0972	Rwamagana	Musha HC	0.69
IM0670	Nyagatare	Nyagatare HC	0.69	0.82
IM0676	Nyagatare	Nyakigando HC	0.69
IM0437	Ngoma	Rukira HC	0.69	0.82	0.825
IM0452	Ngoma	Sangaza HC	0.69	0.74	0.86	0.77	0.83	0.94	0.94
IM0514	Nyabihu	Kintobo HC	0.691	0.75	0.791	0.8
IM0518	Nyabihu	Kora CS	0.6925	0.7	0.9	0.9775
IM0467	Nyabihu	Arusha HC	0.7	0.8
IM0476	Nyabihu	Bigogwe HC	0.7
IM0012	Gatsibo	Gasange HC	0.7	0.73
IM0940	Rwamagana	Gishali HC	0.7	0.85
IM0607	Nyagatare	karangazi HC	0.7	0.89
IM0396	Ngoma	Kibungo DH	0.7	0.82
IM0859	Nyaruguru	Maraba HC Nyaruguru	0.7	0.775	0.75	0.775	0.8
IM0058	Gatsibo	Muhura HC	0.7	0.783
IM0888	Nyaruguru	Ngera HC	0.7	0.75	0.825	0.9
IM0544	Nyabihu	Rambura HC	0.7	0.858
IM0368	Musanze	Rwaza HC	0.7
IM0322	Musanze	Gataraga HC	0.702	0.73	0.74	0.77	0.78	0.91
IM0502	Nyabihu	Kabatwa HC	0.708	0.841
IM0894	Nyaruguru	Ngoma HC	0.708
IM0916	Nyaruguru	Ruheru HC	0.708
IM0934	Rwamagana	Avega Rwamagana HC	0.71
IM0223	Kamonyi	Kamonyi HC	0.71	0.725
IM0120	Huye	Karama HC	0.71
IM0251	Kamonyi	Mugina HC	0.71	0.91
IM0063	Gatsibo	Ngarama DH	0.71
IM0673	Nyagatare	Nyakigando HC	0.71	0.96
IM0536	Nyabihu	Nyakiriba HC	0.71	0.73	0.84
IM0908	Nyaruguru	Nyantanga HC	0.71	0.911
IM0982	Rwamagana	Nzige HC	0.71	0.73	0.925
IM0371	Musanze	Shingiro HC	0.71	0.72	0.88	0.89	0.93
IM0121	Huye	Kinyamakara HC	0.716	0.74	0.8
IM0680	Nyagatare	Nyarurema HC	0.719	0.73	0.78	0.82
IM0825	Nyamagabe	Uwinkingi HC	0.719	0.83
IM0464	Nyabihu	Arusha HC	0.72	0.9	0.9
IM0473	Nyabihu	Bigogwe HC	0.72	0.89	0.95
IM0709	Nyamagabe	Buruhukiro HC	0.72	0.85
IM0484	Nyabihu	Gakamba HC	0.72	0.74	0.73	0.78	0.85
IM0763	Nyamagabe	Mbuga HC	0.72	0.86
IM0653	Nyagatare	Nyagahita HC	0.72	0.74	0.86
IM0361	Musanze	Nyakinama HC	0.72	0.75
IM0989	Rwamagana	Ruhunda HC	0.72	0.83
IM0205	Kamonyi	Gihara HC	0.725
IM0508	Nyabihu	Kareba HC	0.725	0.88	0.892	0.9	0.88	0.88
IM0692	Nyagatare	Rukomo HC	0.725	0.625
IM0549	Nyabihu	Rambura HC	0.726
IM0468	Nyabihu	Arusha HC	0.728	0.9
IM0611	Nyagatare	karangazi HC	0.729	0.88	0.9	0.922	0.97
IM0588	Nyagatare	Cyondo HC	0.73	0.8	0.85	0.87	0.91	0.95
IM0593	Nyagatare	kabuga HC- Nyagatare	0.73	0.89	0.91
IM0596	Nyagatare	kabuga HC- Nyagatare	0.73	0.78
IM0954	Rwamagana	Munyaga HC	0.73	0.8	0.92	0.8
IM0798	Nyamagabe	Nyarusiza HC	0.73	0.829
IM0154	Huye	Rango HC	0.73	0.875	0.9
IM0365	Musanze	Ruhengeri PH	0.73	0.67	0.77
IM0447	Ngoma	Rukumberi HC	0.73	0.86
IM0812	Nyamagabe	Rwempasha HC	0.73	0.825	0.908
IM0811	Nyamagabe	Rugege HC	0.732
IM0616	Nyagatare	Katabagemu HC	0.733	0.79	0.84
IM0339	Musanze	Kinigi HC	0.735	0.75	0.775	0.86	0.8	0.87
IM0802	Nyamagabe	Nyarwungo HC	0.735	0.87
IM0481	Nyabihu	Birembo HC	0.74	0.77
IM0504	Nyabihu	Kabatwa HC	0.74	0.825	0.85	0.9
IM0324	Musanze	Kabere HC	0.74	0.77	0.8	0.84
IM0103	Huye	Kabutare DH	0.74	0.875
IM0046	Gatsibo	Kibondo HC	0.74	0.77	0.85
IM0417	Ngoma	Mutendeli HC	0.74	0.89
IM0430	Ngoma	Remera HC	0.74	0.766	0.81
IM0191	Huye	Sovu HC	0.74	0.8
IM0146	Huye	Mukura HC	0.741	0.7809	0.85
IM0163	Huye	Rubona HC Huye	0.741	0.758	0.76	0.87
IM0312	Musanze	Gashaki HC	0.7416	0.7749	0.81	0.8415	0.87	0.885	0.96
IM0832	Nyaruguru	Coko HC	0.7416	0.869	0.91
IM0900	Nyaruguru	Nyabimata HC	0.742
IM0739	Nyamagabe	Kibumbwe HC	0.745	0.893
IM0538	Nyabihu	Nyakiriba HC	0.745	0.7843
IM0554	Nyabihu	Rurembo HC	0.748	0.858	0.902
IM0572	Nyagatare	Bugaragara HC	0.75	0.815	0.84
IM0310	Musanze	Busogo HC	0.75	0.81
IM0831	Nyaruguru	Coko HC	0.75	0.775	0.83
IM0833	Nyaruguru	Coko HC	0.75
IM0314	Musanze	Gasiza HC	0.75	0.81	0.82
IM0020	Gatsibo	Gitoki HC	0.75	0.85
IM0035	Gatsibo	kabarore HC	0.75	0.9	0.875	0.925
IM0845	Nyaruguru	Kabirizi HC	0.75
IM0947	Rwamagana	Karenge HC	0.75	0.85	0.89
IM0950	Rwamagana	Karenge HC	0.75
IM0736	Nyamagabe	Kibumbwe HC	0.75	0.85
IM0139	Huye	Mbazi HC	0.75	0.777	0.93
IM0865	Nyaruguru	Muganza HC	0.75	0.8431	0.869
IM0965	Rwamagana	Murambi HC	0.75	0.875
IM0968	Rwamagana	Musha HC	0.75	0.8	0.93
IM0076	Gatsibo	Nyagihanga HC	0.75
IM0981	Rwamagana	Nzige HC	0.75	0.911
IM0165	Huye	Rubona HC Huye	0.75
IM0446	Ngoma	Rukumberi HC	0.75	0.82
IM0192	Huye	Sovu HC	0.75	0.85
IM0936	Rwamagana	Gahengeli HC	0.755
IM0073	Gatsibo	Nyagihanga HC	0.755	0.85
IM0435	Ngoma	Rukira HC	0.755
IM0366	Musanze	Rwaza HC	0.755	0.881
IM0023	Gatsibo	Gitoki HC	0.758	0.875	0.9	0.966
IM0847	Nyaruguru	Kibeho HC	0.758	0.78	0.89
IM0647	Nyagatare	Ntoma HC	0.759	0.8	0.859	0.947
IM0091	Huye	CUSP HC	0.76	0.83
IM0941	Rwamagana	Gishali HC	0.76	0.88
IM0033	Gatsibo	Humure HC	0.76
IM0501	Nyabihu	Kabatwa HC	0.76	0.833
IM0115	Huye	Karama HC	0.76	0.85
IM0053	Gatsibo	Kiziguro HC	0.76	0.92
IM0952	Rwamagana	Munyaga HC	0.76	0.84	0.96
IM0364	Musanze	Ruhengeri PH	0.76	0.8	0.86
IM0689	Nyagatare	Rukomo HC	0.76	0.85	0.9
IM0697	Nyagatare	Rurenge CS	0.76	0.82	0.84	0.88	0.89	0.929
IM0970	Rwamagana	Musha HC	0.765	0.915
IM0094	Huye	CUSP HC	0.766	0.944
IM0189	Huye	Sovu HC	0.766	0.944
IM0576	Nyagatare	Bugaragara HC	0.77
IM0711	Nyamagabe	Buruhukiro HC	0.77	0.81	0.77
IM0498	Nyabihu	Jomba HC	0.77
IM0852	Nyaruguru	Kivu HC	0.77	0.72	0.85
IM0626	Nyagatare	Matimba HC	0.77
IM0072	Gatsibo	Nyagahanga HC	0.77
IM0002	Gatsibo	Bugarura HC	0.775	0.93	0.96
IM0491	Nyabihu	Jomba HC	0.775	0.94
IM0765	Nyamagabe	Mbuga HC	0.775	0.93
IM0868	Nyaruguru	Muganza HC	0.775	0.908
IM0958	Rwamagana	Munyaga HC	0.775
IM0525	Nyabihu	Mutaho HP	0.775
IM0685	Nyagatare	Nyarurema HC	0.775	0.79	0.85	0.92	0.93
IM0545	Nyabihu	Rambura HC	0.775
IM0547	Nyabihu	Rambura HC	0.775
IM0550	Nyabihu	Rurembo HC	0.775	0.808	0.816	0.85
IM0563	Nyabihu	Rwankeri HC	0.775
IM0814	Nyamagabe	Rwempasha HC	0.775
IM0180	Huye	Simbi HC	0.775	0.94
IM0520	Nyabihu	Kora CS	0.777	0.925
IM0552	Nyabihu	Rurembo HC	0.777	0.8	0.825	0.911
IM0716	Nyamagabe	Cyanika HC	0.78	0.96	0.97	0.97
IM0945	Rwamagana	Gishali HC	0.78
IM0948	Rwamagana	Karenge HC	0.78	0.9	0.975
IM0731	Nyamagabe	Kibirizi HC	0.78	0.85
IM0746	Nyamagabe	Kigeme DH	0.78
IM0516	Nyabihu	Kintobo HC	0.78
IM0517	Nyabihu	Kintobo HC	0.78
IM0853	Nyaruguru	Kivu HC	0.78	0.891
IM0773	Nyamagabe	Mugano HC	0.78
IM0148	Huye	Mukura HC	0.78	0.86
IM0348	Musanze	Murandi HC	0.78	0.89	0.93	0.97	0.96
IM0639	Nyagatare	Ndama HC	0.78	0.81	0.935
IM0069	Gatsibo	Nyabiheke HC	0.78
IM0909	Nyaruguru	Nyantanga HC	0.78	0.891
IM0984	Rwamagana	Rubona HC Rwamagana	0.78	0.933	0.96	0.95
IM0988	Rwamagana	Ruhunda HC	0.78	0.855
IM0980	Rwamagana	Nyakaliro HC	0.782	0.835
IM0093	Huye	CUSP HC	0.783	0.83
IM0383	Ngoma	Jarama HC	0.789	0.84	0.894
IM0539	Nyabihu	Nyakiriba HC	0.789	0.76
IM0160	Huye	Rubona HC Huye	0.789	0.816
IM0472	Nyabihu	Bigogwe HC	0.79	0.86	0.88
IM0580	Nyagatare	Cyabayaga HC	0.79	0.903	0.947	0.96	0.965
IM0614	Nyagatare	Katabagemu HC	0.79	0.81
IM0343	Musanze	Muhoza HC	0.79	0.93	0.96	0.96	0.97
IM0962	Rwamagana	Murambi HC	0.79	0.92
IM0419	Ngoma	Mutendeli HC	0.79
IM0674	Nyagatare	Nyakigando HC	0.79
IM0299	Kamonyi	Remera Rukoma HC	0.79	0.91	0.92	0.925	0.94
IM0695	Nyagatare	Rurenge CS	0.79	0.83	0.88	0.9	0.937
IM0860	Nyaruguru	Maraba HC Nyaruguru	0.791	0.818	0.841
IM0869	Nyaruguru	Muganza HC	0.791	0.95
IM0529	Nyabihu	Mwiyanike HC	0.791	0.8	0.858	0.891	0.941	0.95
IM0162	Huye	Rubona HC Huye	0.791	0.85	0.975
IM0045	Gatsibo	Kibondo HC	0.794	0.83	0.915
IM0145	Huye	Mukura HC	0.796
IM0740	Nyamagabe	Kibumbwe HC	0.798
IM0308	Musanze	Busogo HC	0.8
IM0198	Kamonyi	Gihara HC	0.8	0.94
IM0387	Ngoma	Jarama HC	0.8
IM0209	Kamonyi	Kabuga HC - kamonyi	0.8	0.96
IM0509	Nyabihu	Kareba HC	0.8
IM0732	Nyamagabe	Kibumbwe HC	0.8
IM0390	Ngoma	Kibungo DH	0.8	0.81	0.891
IM0394	Ngoma	Kibungo DH	0.8
IM0400	Ngoma	Kibungo DH	0.8	0.81	0.91
IM0753	Nyamagabe	Kigeme HC	0.8
IM0240	Kamonyi	Kigese HC	0.8	0.841
IM0242	Kamonyi	Kigese HC	0.8	0.96
IM0243	Kamonyi	Kigese HC	0.8	0.96
IM0340	Musanze	Kinigi HC	0.8	0.833	0.866	0.875	0.883	0.941
IM0856	Nyaruguru	Kivu HC	0.8
IM0767	Nyamagabe	Mbuga HC	0.8	0.77
IM0628	Nyagatare	Miunini HC	0.8	0.875
IM0635	Nyagatare	Muhambo HC	0.8
IM0056	Gatsibo	Muhura HC	0.8
IM0963	Rwamagana	Murambi HC	0.8
IM0350	Musanze	Murandi HC	0.8	0.85	0.9	0.93	0.97
IM0897	Nyaruguru	Nyabimata HC	0.8
IM0659	Nyagatare	Nyagahita HC	0.8
IM0664	Nyagatare	Nyagatare DH	0.8
IM0276	Kamonyi	Nyamiyaga HC	0.8	0.95
IM0681	Nyagatare	Nyarurema HC	0.8
IM0806	Nyamagabe	Nyarwungo HC	0.8	0.911
IM0363	Musanze	Ruhengeri PH	0.8	0.83	0.89	0.93	0.97
IM0699	Nyagatare	Rurenge HC	0.8
IM0991	Rwamagana	Rwamagana DH	0.8	0.82
IM0701	Nyagatare	Rwempasha HC	0.8
IM0079	Gatsibo	Rwimbogo HC	0.8
IM0369	Musanze	Shingiro CS	0.8	0.84
IM0564	Nyabihu	Shyira DH	0.8	0.88
IM0459	Ngoma	Zaza HC	0.8	0.95
IM0412	Ngoma	Kirwa HC	0.807
IM0333	Musanze	Karwasa HC	0.808
IM0629	Nyagatare	Miunini HC	0.808	0.825
IM0560	Nyabihu	Rwankeri HC	0.808	0.916	0.93	0.975
IM0867	Nyaruguru	Muganza HC	0.808
IM0013	Gatsibo	Gatsibo HC	0.81	0.9	0.86	0.81
IM0942	Rwamagana	Gishali HC	0.81
IM0024	Gatsibo	Gitoki HC	0.81
IM0098	Huye	Huye Police HC	0.81
IM0391	Ngoma	Kibungo DH	0.81	0.83
IM0892	Nyaruguru	Ngoma HC	0.81
IM0672	Nyagatare	Nyakigando HC	0.81	0.87	0.96	0.966
IM0541	Nyabihu	Rambura HC	0.81
IM0300	Kamonyi	Remera Rukoma HC	0.81	0.933	0.96
IM0922	Nyaruguru	Runyombyi HC	0.81
IM0559	Nyabihu	Rwankeri HC	0.81
IM0460	Ngoma	Zaza HC	0.81	0.82	0.84	0.86	0.91	0.92
IM0429	Ngoma	Remera HC	0.811	0.86	0.916
IM0303	Musanze	Bisate HC	0.816	0.716	0.77	0.783	0.783	0.81
IM0830	Nyaruguru	Coko HC	0.816	0.883	0.891
IM0105	Huye	Kabutare DH	0.816
IM0864	Nyaruguru	Miunini HC	0.816	0.883	0.891
IM0360	Musanze	Nyakinama HC	0.816
IM0803	Nyamagabe	Nyarwungo HC	0.816	0.816
IM0426	Ngoma	Remera HC	0.819
IM0573	Nyagatare	Bugaragara HC	0.82
IM0836	Nyaruguru	Cyahinda HC	0.82	0.825	0.95
IM0385	Ngoma	Jarama HC	0.82	0.94
IM0328	Musanze	Kabere HC	0.82	0.808	0.933
IM0721	Nyamagabe	Kaduha DH	0.82	0.88
IM0602	Nyagatare	Kagitumba HC	0.82
IM0949	Rwamagana	Karenge HC	0.82	0.875	0.925	0.975
IM0392	Ngoma	Kibungo DH	0.82
IM0393	Ngoma	Kibungo DH	0.82	0.88
IM0398	Ngoma	Kibungo DH	0.82	0.85
IM0409	Ngoma	Kibungo HC	0.82	0.92	0.9025
IM0751	Nyamagabe	Kigeme HC	0.82	0.98
IM0049	Gatsibo	Kiziguro DH	0.82
IM0660	Nyagatare	Nyagatare DH	0.82
IM0269	Kamonyi	Nyagihamba HC	0.82
IM0979	Rwamagana	Nyakaliro HC	0.82
IM0793	Nyamagabe	Nyamgabe HC	0.82
IM0077	Gatsibo	Rugarama HC	0.82
IM0175	Huye	Rwaniro HC	0.82
IM0817	Nyamagabe	Shaba HC	0.82
IM0005	Gatsibo	Gakenke HC	0.823
IM0943	Rwamagana	Gishali HC	0.823
IM0126	Huye	Maraba HC Huye	0.823	0.857	0.962
IM0776	Nyamagabe	Musebeya HC	0.823
IM0733	Nyamagabe	Kibumbwe HC	0.824
IM0003	Gatsibo	Bugarura HC	0.825	0.87
IM0021	Gatsibo	Gitoki HC	0.825
IM0841	Nyaruguru	Kabirizi HC	0.825	0.908
IM0107	Huye	Kabutare DH	0.825
IM0341	Musanze	Kinigi HC	0.825
IM0866	Nyaruguru	Muganza HC	0.825	0.866
IM0956	Rwamagana	Munyaga HC	0.825	0.85	0.9
IM0964	Rwamagana	Murambi HC	0.825	0.875
IM0064	Gatsibo	Ngarama HC	0.825
IM0662	Nyagatare	Nyagatare DH	0.825
IM0081	Gatsibo	Rwimbogo HC	0.825
IM0816	Nyamagabe	Shaba HC	0.825
IM0824	Nyamagabe	Uwinkingi HC	0.827
IM0792	Nyamagabe	Nyamgabe HC	0.829	0.94
IM0799	Nyamagabe	Nyarusiza HC	0.829
IM0087	Huye	Busoro Gishamvu HC	0.83
IM0386	Ngoma	Jarama HC	0.83
IM0388	Ngoma	Jarama HC	0.83
IM0330	Musanze	Kabere HC	0.83	0.9	0.94	0.96	0.95	0.97
IM0106	Huye	Kabutare DH	0.83	0.98
IM0334	Musanze	Karwasa HC	0.83
IM0238	Kamonyi	Kayenzi HC	0.83	0.88	0.974
IM0397	Ngoma	Kibungo DH	0.83
IM0403	Ngoma	Kibungo DH	0.83
IM0408	Ngoma	Kibungo HC	0.83	0.87	0.92	0.936	0.98
IM0335	Musanze	kimonyi HC	0.83
IM0337	Musanze	kimonyi HC	0.83
IM0054	Gatsibo	Kiziguro HC	0.83
IM0134	Huye	Matyazo HC	0.83	0.925
IM0264	Kamonyi	Musambira HC	0.83
IM0066	Gatsibo	Nyabiheke HC	0.83	0.84	0.86
IM0067	Gatsibo	Nyabiheke HC	0.83	0.85
IM0656	Nyagatare	Nyagahita HC	0.83
IM0658	Nyagatare	Nyagahita HC	0.83
IM0270	Kamonyi	Nyagihamba HC	0.83	0.96
IM0275	Kamonyi	Nyagihamba HC	0.83	0.916
IM0277	Kamonyi	Nyamiyaga HC	0.83
IM0805	Nyamagabe	Nyarwungo HC	0.83	0.883
IM0362	Musanze	Ruhengeri PH	0.83	0.82	0.85	0.87
IM0440	Ngoma	Rukoma Sake HC	0.83	0.93
IM0188	Huye	Sovu HC	0.83	0.925
IM0088	Huye	Busoro Gishamvu HC	0.833
IM0254	Kamonyi	Mugina HC	0.833	0.96	0.933	0.95
IM0356	Musanze	Musanze HC	0.833	0.916
IM0281	Kamonyi	Nyamiyaga HC	0.833
IM0153	Huye	Rango HC	0.833	0.842
IM0155	Huye	Rango HC	0.833	0.883
IM0181	Huye	Simbi HC	0.833
IM0527	Nyabihu	Mwiyanike HC	0.837
IM0823	Nyamagabe	Uwinkingi HC	0.837	0.916
IM0302	Musanze	Bisate HC	0.84	0.88	0.89	0.9
IM0311	Musanze	Gashaki HC	0.84	0.88	0.9	0.92	0.96
IM0040	Gatsibo	Kageyo HC	0.84
IM0399	Ngoma	Kibungo DH	0.84
IM0752	Nyamagabe	Kigeme HC	0.84
IM0244	Kamonyi	Kigese HC	0.84	0.95	0.98	0.84	0.95
IM0047	Gatsibo	Kiziguro DH	0.84
IM0048	Gatsibo	Kiziguro DH	0.84
IM0250	Kamonyi	Mugina HC	0.84	0.97
IM0875	Nyaruguru	Munini DH	0.84	0.888
IM0263	Kamonyi	Musambira HC	0.84
IM0781	Nyamagabe	Mushubi HC	0.84
IM0074	Gatsibo	Nyagihanga HC	0.84
IM0422	Ngoma	Nyange HC	0.84	0.88	0.92	0.96	0.982
IM0700	Nyagatare	Rwempasha HC	0.84
IM0702	Nyagatare	Rwempasha HC	0.84
IM0813	Nyamagabe	Rwempasha HC	0.84
IM0822	Nyamagabe	Uwinkingi HC	0.84	0.73	0.948
IM0503	Nyabihu	Kabatwa HC	0.841
IM0092	Huye	CUSP HC	0.842	0.93
IM0606	Nyagatare	karangazi HC	0.842
IM0730	Nyamagabe	Kibirizi HC	0.842	0.86	0.88	0.89
IM0075	Gatsibo	Nyagihanga HC	0.842
IM0810	Nyamagabe	Rugege HC	0.842	0.457
IM0565	Nyabihu	Shyira DH	0.842	0.858	0.866	0.95
IM0579	Nyagatare	Cyabayaga HC	0.844
IM0149	Huye	Mukura HC	0.844	0.975
IM0201	Kamonyi	Gihara HC	0.845	0.85
IM0262	Kamonyi	Musambira HC	0.845	0.96
IM0249	Kamonyi	Kigese HC	0.849
IM0466	Nyabihu	Arusha HC	0.85
IM0834	Nyaruguru	Cyahinda HC	0.85
IM0022	Gatsibo	Gitoki HC	0.85	0.875	0.925
IM0026	Gatsibo	Gituza HC	0.85
IM0326	Musanze	Kabere HC	0.85
IM0102	Huye	Kabutare DH	0.85
IM0599	Nyagatare	Kagitumba HC	0.85
IM0220	Kamonyi	Kamonyi HC	0.85	0.86	0.95
IM0114	Huye	Karama HC	0.85
IM0044	Gatsibo	Kibondo HC	0.85
IM0737	Nyamagabe	Kibumbwe HC	0.85
IM0401	Ngoma	Kibungo DH	0.85	0.89
IM0620	Nyagatare	Kibungo DH	0.85
IM0245	Kamonyi	Kigese HC	0.85	0.886	0.91	0.93	0.95	0.95
IM0052	Gatsibo	Kiziguro HC	0.85
IM0858	Nyaruguru	Maraba HC Nyaruguru	0.85
IM0140	Huye	Mbazi HC	0.85	0.883
IM0627	Nyagatare	Miunini HC	0.85
IM0150	Huye	Mukura HC	0.85	0.916
IM0878	Nyaruguru	Munini DH	0.85
IM0265	Kamonyi	Musambira HC	0.85
IM0532	Nyabihu	Nyakigezi HC	0.85	0.93
IM0294	Kamonyi	Remera Rukoma HC	0.85	0.866
IM0929	Nyaruguru	Ruramba HC	0.85
IM0693	Nyagatare	Rurenge CS	0.85
IM0454	Ngoma	Sangaza HC	0.85	0.89	0.91
IM0815	Nyamagabe	Shaba HC	0.85	0.866
IM0818	Nyamagabe	Shaba HC	0.85
IM0190	Huye	Sovu HC	0.85
IM0325	Musanze	Kabere HC	0.851	0.91	0.92	0.98
IM0463	Ngoma	Zaza HC	0.854	0.882
IM0219	Kamonyi	Kamonyi HC	0.855	0.93
IM0809	Nyamagabe	Rugege HC	0.855	0.93
IM0282	Kamonyi	Nyamiyaga HC	0.857	0.9	0.975
IM0519	Nyabihu	Kora CS	0.858
IM0257	Kamonyi	Mugina HC	0.858
IM0907	Nyaruguru	Nyantanga HC	0.858
IM0084	Gatsibo	Rwimitereri HC	0.858
IM0570	Nyabihu	Shyira HC	0.858	0.95	0.866
IM0826	Nyamagabe	Uwinkingi HC	0.858
IM0309	Musanze	Busogo HC	0.86
IM0007	Gatsibo	Gasange HC	0.86	0.9
IM0313	Musanze	Gashaki HC	0.86
IM0030	Gatsibo	Humure HC	0.86
IM0329	Musanze	Kabere HC	0.86	0.88	0.92	0.94	0.93
IM0331	Musanze	Kabere HC	0.86	0.92	0.94	0.95	0.97	0.98
IM0594	Nyagatare	kabuga HC- Nyagatare	0.86
IM0041	Gatsibo	Kageyo HC	0.86
IM0598	Nyagatare	Kagitumba HC	0.86
IM0215	Kamonyi	Kamonyi HC	0.86
IM0216	Kamonyi	Kamonyi HC	0.86
IM0610	Nyagatare	karangazi HC	0.86
IM0886	Nyaruguru	Munini HC	0.86
IM0260	Kamonyi	Musambira HC	0.86	0.89
IM0780	Nyamagabe	Mushubi HC	0.86
IM0637	Nyagatare	Ndama HC	0.86
IM0682	Nyagatare	Nyarurema HC	0.86	0.94
IM0290	Kamonyi	Remera Rukoma DH	0.86
IM0449	Ngoma	Rukumberi HC	0.86
IM0367	Musanze	Rwaza HC	0.86	0.88	0.94	0.97	0.93
IM0453	Ngoma	Sangaza HC	0.86
IM0566	Nyabihu	Shyira DH	0.86
IM0821	Nyamagabe	Uwinkingi HC	0.86
IM0461	Ngoma	Zaza HC	0.864
IM0471	Nyabihu	Bigogwe HC	0.866	0.911
IM0377	Ngoma	Gituku HC	0.866
IM0597	Nyagatare	Kagitumba HC	0.866
IM0854	Nyaruguru	Kivu HC	0.866
IM0057	Gatsibo	Muhura HC	0.866
IM0790	Nyamagabe	Ngara HC	0.866
IM0983	Rwamagana	Nzige HC	0.866
IM0542	Nyabihu	Rambura HC	0.866	0.883	0.886
IM0487	Nyabihu	Gakamba HC	0.868
IM0835	Nyaruguru	Cyahinda HC	0.87
IM0004	Gatsibo	Gakenke HC	0.87	0.92
IM0321	Musanze	Gataraga HC	0.87
IM0014	Gatsibo	Gatsibo HC	0.87
IM0031	Gatsibo	Humure HC	0.87
IM0208	Kamonyi	Kabuga HC - kamonyi	0.87	0.95	0.974
IM0754	Nyamagabe	Kigeme HC	0.87	0.958	0.98
IM0974	Rwamagana	Muyumbu HC	0.87
IM0648	Nyagatare	Ntoma HC	0.87	0.962
IM0271	Kamonyi	Nyagihamba HC	0.87
IM0428	Ngoma	Remera HC	0.87
IM0176	Huye	Rwaniro HC	0.87
IM0080	Gatsibo	Rwimbogo HC	0.87
IM0116	Huye	Karama HC	0.871	0.93	0.96	0.98	0.983	0.99
IM0543	Nyabihu	Rambura HC	0.871	0.9	0.93
IM0795	Nyamagabe	Nyamgabe HC	0.873
IM0710	Nyamagabe	Buruhukiro HC	0.875	0.916
IM0586	Nyagatare	Cyondo HC	0.875
IM0199	Kamonyi	Gihara HC	0.875
IM0202	Kamonyi	Gihara HC	0.875	0.96
IM0840	Nyaruguru	Kabirizi HC	0.875
IM0228	Kamonyi	Karangara HC	0.875	0.94
IM0051	Gatsibo	Kiziguro HC	0.875	0.93
IM0298	Kamonyi	Remera Rukoma HC	0.875
IM0083	Gatsibo	Rwimitereri HC	0.875
IM0183	Huye	Simbi HC	0.875
IM0738	Nyamagabe	Kibumbwe HC	0.877
IM0203	Kamonyi	Gihara HC	0.88
IM0375	Ngoma	Gituku HC	0.88	0.9
IM0601	Nyagatare	Kagitumba HC	0.88	0.86	0.894
IM0621	Nyagatare	Matimba HC	0.88	0.975
IM0872	Nyaruguru	Muhambo HC	0.88
IM0961	Rwamagana	Murambi HC	0.88
IM0061	Gatsibo	Ngarama DH	0.88
IM0895	Nyaruguru	Nyabimata HC	0.88
IM0278	Kamonyi	Nyamiyaga HC	0.88
IM0167	Huye	Ruhashya HC	0.88
IM0445	Ngoma	Rukumberi HC	0.88
IM0458	Ngoma	Zaza HC	0.88
IM0764	Nyamagabe	Mbuga HC	0.882	0.858
IM0200	Kamonyi	Gihara HC	0.883
IM0247	Kamonyi	Kigese HC	0.883	0.9	0.908
IM0253	Kamonyi	Mugina HC	0.883	0.896
IM0346	Musanze	Muhoza HC	0.883	0.908	0.95
IM0444	Ngoma	Rukumberi HC	0.883
IM0551	Nyabihu	Rurembo HC	0.883
IM0235	Kamonyi	Kayenzi HC	0.888
IM0977	Rwamagana	Nyagasambu HC	0.888
IM0987	Rwamagana	Ruhunda HC	0.888	0.933
IM0465	Nyabihu	Arusha HC	0.89	0.9
IM0474	Nyabihu	Bigogwe HC	0.89
IM0194	Kamonyi	Cyeru HC	0.89	0.91	0.93
IM0010	Gatsibo	Gasange HC	0.89
IM0493	Nyabihu	Jomba HC	0.89
IM0221	Kamonyi	Kamonyi HC	0.89	0.9	0.935
IM0222	Kamonyi	Kamonyi HC	0.89
IM0402	Ngoma	Kibungo DH	0.89
IM0132	Huye	Matyazo HC	0.89
IM0252	Kamonyi	Mugina HC	0.89	0.97
IM0345	Musanze	Muhoza HC	0.89	0.94	0.97	0.97	0.98
IM0779	Nyamagabe	Mushubi HC	0.89
IM0973	Rwamagana	Muyumbu HC	0.89
IM0978	Rwamagana	Nyakaliro HC	0.89	0.93	0.96
IM0296	Kamonyi	Remera Rukoma HC	0.89	0.96
IM0433	Ngoma	Rukira HC	0.89
IM0439	Ngoma	Rukira HC	0.89
IM0694	Nyagatare	Rurenge CS	0.89
IM0848	Nyaruguru	Kibeho HC	0.891
IM0351	Musanze	Murandi HC	0.891	0.925	0.95
IM0441	Ngoma	Rukoma Sake HC	0.891	0.875	0.95
IM0138	Huye	Mbazi HC	0.892
IM0256	Kamonyi	Mugina HC	0.899
IM0477	Nyabihu	Birembo HC	0.9	0.93	0.966
IM0479	Nyabihu	Birembo HC	0.9	0.933	0.95
IM0029	Gatsibo	Humure HC	0.9
IM0381	Ngoma	Jarama HC	0.9
IM0227	Kamonyi	Karangara HC	0.9	0.941	0.95	0.96
IM0234	Kamonyi	Kayenzi HC	0.9
IM0395	Ngoma	Kibungo DH	0.9
IM0246	Kamonyi	Kigese HC	0.9
IM0248	Kamonyi	Kigese HC	0.9
IM0769	Nyamagabe	Mbuga HC	0.9	0.97
IM0355	Musanze	Musanze HC	0.9	0.933
IM0788	Nyamagabe	Ngara HC	0.9	0.916
IM0060	Gatsibo	Ngarama DH	0.9
IM0665	Nyagatare	Nyagatare DH	0.9
IM0679	Nyagatare	Nyarurema HC	0.9	0.91
IM0804	Nyamagabe	Nyarwungo HC	0.9
IM0427	Ngoma	Remera HC	0.9	0.905
IM0284	Kamonyi	Remera Rukoma DH	0.9	0.98
IM0078	Gatsibo	Rugarama HC	0.9
IM0169	Huye	Ruhashya HC	0.9
IM0436	Ngoma	Rukira HC	0.9
IM0925	Nyaruguru	Runyombyi HC	0.9	0.91	0.94	0.958	0.984
IM0172	Huye	Rusatira-kinazi CS	0.9
IM0990	Rwamagana	Rwamagana DH	0.9
IM0082	Gatsibo	Rwimbogo HC	0.9
IM0373	Ngoma	Gasetsa HC	0.903
IM0218	Kamonyi	Kamonyi HC	0.904
IM0766	Nyamagabe	Mbuga HC	0.906
IM0344	Musanze	Muhoza HC	0.908
IM0217	Kamonyi	Kamonyi HC	0.908
IM0485	Nyabihu	Gakamba HC	0.909
IM0794	Nyamagabe	Nyamgabe HC	0.909
IM0370	Musanze	Shingiro CS	0.909
IM0320	Musanze	Gataraga HC	0.91
IM0720	Nyamagabe	Kaduha DH	0.91
IM0728	Nyamagabe	Kaduha HC	0.91
IM0389	Ngoma	Kibungo DH	0.91
IM0750	Nyamagabe	Kigeme HC	0.91
IM0760	Nyamagabe	Kitabi HC	0.91
IM0889	Nyaruguru	Ngera HC	0.91
IM0663	Nyagatare	Nyagatare DH	0.91
IM0273	Kamonyi	Nyagihamba HC	0.91	0.94	0.96
IM0423	Ngoma	Nyange HC	0.91
IM0906	Nyaruguru	Nyantanga HC	0.91
IM0684	Nyagatare	Nyarurema HC	0.91
IM0438	Ngoma	Rukira HC	0.91
IM0186	Huye	Sovu HC	0.91
IM0985	Rwamagana	Rubona HC Rwamagana	0.911
IM0578	Nyagatare	Cyabayaga HC	0.912	0.934
IM0279	Kamonyi	Nyamiyaga HC	0.912
IM0448	Ngoma	Rukumberi HC	0.913
IM0131	Huye	Matyazo HC	0.916
IM0879	Nyaruguru	Munini DH	0.916	0.9675
IM0881	Nyaruguru	Munini DH	0.916	0.941
IM0354	Musanze	Musanze HC	0.916
IM0289	Kamonyi	Remera Rukoma DH	0.916
IM0915	Nyaruguru	Ruheru HC	0.916
IM0432	Ngoma	Rukira HC	0.916
IM0187	Huye	Sovu HC	0.916
IM0011	Gatsibo	Gasange HC	0.916
IM0382	Ngoma	Jarama HC	0.92
IM0207	Kamonyi	Kabuga HC - kamonyi	0.92
IM0237	Kamonyi	Kayenzi HC	0.92	0.95
IM0133	Huye	Matyazo HC	0.92
IM0768	Nyamagabe	Mbuga HC	0.92
IM0259	Kamonyi	Musambira HC	0.92
IM0789	Nyamagabe	Ngara HC	0.92
IM0272	Kamonyi	Nyagihamba HC	0.92	0.9	0.97	0.98
IM0274	Kamonyi	Nyagihamba HC	0.92	0.96	0.98
IM0359	Musanze	Nyakinama HC	0.92
IM0457	Ngoma	Zaza HC	0.92
IM0612	Nyagatare	karangazi HC	0.921
IM0735	Nyamagabe	Kibumbwe HC	0.921
IM0643	Nyagatare	Ntoma HC	0.921
IM0712	Nyamagabe	Buruhukiro HC	0.921
IM0225	Kamonyi	Karama HC Kamonyi	0.923
IM0842	Nyaruguru	Kabirizi HC	0.924
IM0001	Gatsibo	Bugarura HC	0.925
IM0585	Nyagatare	Cyahinda HC	0.925
IM0204	Kamonyi	Gihara HC	0.925	0.958
IM0378	Ngoma	Gituku HC	0.925	0.96
IM0241	Kamonyi	Kigese HC	0.925
IM0349	Musanze	Murandi HC	0.925
IM0661	Nyagatare	Nyagatare DH	0.925
IM0904	Nyaruguru	Nyamyumba HC	0.925
IM0287	Kamonyi	Remera Rukoma DH	0.925
IM0924	Nyaruguru	Runyombyi HC	0.925	0.98
IM0009	Gatsibo	Gasange HC	0.93
IM0376	Ngoma	Gituku HC	0.93
IM0384	Ngoma	Jarama HC	0.93
IM0034	Gatsibo	kabarore HC	0.93
IM0210	Kamonyi	Kabuga HC - kamonyi	0.93
IM0229	Kamonyi	Karangara HC	0.93
IM0236	Kamonyi	Kayenzi HC	0.93	1
IM0743	Nyamagabe	Kigeme DH	0.93
IM0874	Nyaruguru	Muhambo HC	0.93
IM0267	Kamonyi	Musambira HC	0.93
IM0418	Ngoma	Mutendeli HC	0.93	0.94
IM0638	Nyagatare	Ndama HC	0.93
IM0531	Nyabihu	Nyakigezi HC	0.93
IM0297	Kamonyi	Remera Rukoma HC	0.93	0.866	0.94
IM0166	Huye	Ruhashya HC	0.93
IM0923	Nyaruguru	Runyombyi HC	0.93
IM0085	Gatsibo	Rwimitereri HC	0.93	0.943	0.95
IM0829	Nyaruguru	Coko HC	0.931
IM0123	Huye	Kinyamakara HC	0.933	0.975
IM0184	Huye	Simbi HC	0.933
IM0008	Gatsibo	Gasange HC	0.94
IM0492	Nyabihu	Jomba HC	0.94
IM0211	Kamonyi	Kabuga HC - kamonyi	0.94	0.98
IM0722	Nyamagabe	Kaduha DH	0.94	0.95
IM0232	Kamonyi	Kayenzi HC	0.94
IM0288	Kamonyi	Remera Rukoma DH	0.94
IM0295	Kamonyi	Remera Rukoma HC	0.94
IM0125	Huye	Maraba HC Huye	0.941
IM0957	Rwamagana	Munyaga HC	0.941
IM0291	Kamonyi	Remera Rukoma DH	0.941
IM0880	Nyaruguru	Munini DH	0.9416
IM0609	Nyagatare	karangazi HC	0.947
IM0113	Huye	Karama HC	0.95	0.91
IM0231	Kamonyi	Kayenzi HC	0.95	0.98
IM0876	Nyaruguru	Munini DH	0.95
IM0877	Nyaruguru	Munini DH	0.95
IM0266	Kamonyi	Musambira HC	0.95	0.98
IM0969	Rwamagana	Musha HC	0.95
IM0669	Nyagatare	Nyagatare HC	0.95
IM0807	Nyamagabe	Nyarwungo HC	0.95
IM0286	Kamonyi	Remera Rukoma DH	0.95
IM0558	Nyabihu	Rwankeri HC	0.95
IM0182	Huye	Simbi HC	0.95
IM0372	Ngoma	Gasetsa HC	0.96
IM0197	Kamonyi	Gihara HC	0.96
IM0603	Nyagatare	Kagitumba HC	0.96
IM0230	Kamonyi	Kayenzi HC	0.96
IM0283	Kamonyi	Remera Rukoma DH	0.96	0.975
IM0556	Nyabihu	Rwankeri HC	0.96
IM0608	Nyagatare	karangazi HC	0.964
IM0645	Nyagatare	Ntoma HC	0.964
IM0195	Kamonyi	Cyeru HC	0.966
IM0255	Kamonyi	Mugina HC	0.966
IM0657	Nyagatare	Nyagahita HC	0.97
IM0913	Nyaruguru	Ruheru HC	0.97
IM0442	Ngoma	Rukoma Sake HC	0.97
IM0577	Nyagatare	Cyabayaga HC	0.973
IM0644	Nyagatare	Ntoma HC	0.973
IM0828	Nyaruguru	Coko HC	0.975
IM0844	Nyaruguru	Kabirizi HC	0.975
IM0292	Kamonyi	Remera Rukoma DH	0.975
IM0930	Nyaruguru	Ruramba HC	0.975
IM0568	Nyabihu	Shyira HC	0.977
IM0233	Kamonyi	Kayenzi HC	0.98
IM0261	Kamonyi	Musambira HC	0.98
IM0686	Nyagatare	Nyarurema HC	0.98
IM0280	Kamonyi	Nyamiyaga HC	0.983
IM0178	Huye	Rwaniro HC	0.983
