# Supplementary material for: A practice improvement package at scale to improve management of birth asphyxia in Rwanda: a before-after mixed methods evaluation
Source: BMC Pregnancy Childbirth. 2020 Oct 6;20:583. doi: 10.1186/s12884-020-03181-7 (PMC7539497; doi:10.1186/s12884-020-03181-7)
Supplement: Supplementary file 2 — Additional file 2: Supplementary Material 2. Final level 2 and 3 data. Changes over time in the % of successfully resuscitated newborns. Changes over time in newborn health outcomes. [file 12884_2020_3181_MOESM2_ESM.xlsx]

## Sheet: Sheet1
	Jan-March 2015	April-June 2015	July-Sept 2015	Oct-Dec 2015	2015	Jan-March 2016	April-June 2016	July-Sept 2016	Oct-Dec 2016	2016	Jan-March 2017	April-June 2017	July-Sept 2017	Oct-Dec 2017	2017	Jan-March 2018	April-June 2018	July-Sept 2018	Oct-Dec 2018	2018
Asphyxia_NeoDeaths	109	97	98	97	401	89	76	87	67	319	76	73	64	69	282	68	86	75	83	312
Asphyxia_NeoHOS	588	614	577	542	2321	539	575	521	428	2063	403	294	280	309	1286	306	308	315	378	1307
Death at birth	82	78	88	92	340	58	73	79	67	277	74	81	76	59	290	51	75	50	70	246
Fresh stillbirths	241	280	281	285	1087	254	246	255	209	964	236	227	224	219	906	146	179	219	165	709
Live births	26504	27392	27088	24603	105587	24035	26104	24450	24172	98761	24323	25648	22394	23482	95847	22359	24971	22928	23612	93870
Total deliveries	26748	27556	27257	24821	106382	24269	26344	24664	24285	99562	24449	25789	22583	23746	96567	22539	25145	23058	23733	94475
Live newborns who didn’t cry at birth and for whom resuscitation was performed using self-inflating bag							1313	1486	1618		1524	1634	1431	1542		832	863	753	817
Live newborns who didn’t cry/breathe at birth and were resuscitated successfully (cry/breathe within 5 minutes, Apgar score >5 at 5min)							916	1171	1168		1209	1230	1154	1152		764	773	729	744
							0.697639	0.788022	0.721879		0.793307	0.752754	0.806429	0.747082		0.918269	0.895713	0.968127	0.910649
Neonatal admission due to asphyxia by 1000 live births	22.1853	22.4153	21.3009	22.0298	21.9819	22.4256	22.0273	21.3088	17.7064	20.8888	16.5687	11.4629	12.5033	13.159	13.4172	13.6858	12.3343	13.7387	16.0088	13.9235
Neonatal death due to asphyxia by 1000 live births	4.11259	3.54118	3.61784	3.94261	3.79782	3.70293	2.91143	3.55828	2.7718	3.23002	3.12461	2.84623	2.85791	2.93842	2.94219	3.04128	3.444	3.27111	3.51516	3.32375
Fresh stillbirths by 1000 total deliveries	9.01002	10.1611	10.3093	11.4822	10.2179	10.466	9.33799	10.339	8.60614	9.68241	9.65275	8.8022	9.91897	9.22261	9.38209	6.47766	7.11871	9.49779	6.95234	7.50463
Neonatal deaths due to asphyxia per 100 neonatal hospitalizations due to asphyxia	18.5374	15.798	16.9844	17.8967	17.277	16.5121	13.2174	16.6987	15.6542	15.4629	18.8586	24.8299	22.8571	22.3301	21.9285	22.2222	27.9221	23.8095	21.9577	23.8715
Death at birth among 1000 deliveries	3.06565	2.8306	3.22853	3.70654	3.19603	2.38988	2.77103	3.20305	2.7589	2.78219	3.02671	3.14087	3.36536	2.48463	3.0031	2.26274	2.9827	2.16844	2.94948	2.60386
